# Supplementary material for: ATR-FTIR Spectroscopy with Chemometrics for Analysis of Saliva Samples Obtained in a Lung-Cancer-Screening Programme: Application of Swabs as a Paradigm for High Throughput in a Clinical Setting
Source: J Pers Med. 2023 Jun 25;13(7):1039. doi: 10.3390/jpm13071039 (PMC10381591; doi:10.3390/jpm13071039)
Supplement: Supplementary file 1 [file jpm-13-01039-s001.zip]

Archive with 1 entries (1 files):
- jpm-2421923-supplementary.pdf
